# Supplementary material for: Super-Ballistic Width Dependence of Thermal Conductivity in Graphite Nanoribbons and Microribbons
Source: Nanomaterials (Basel). 2023 Jun 13;13(12):1854. doi: 10.3390/nano13121854 (PMC10301785; doi:10.3390/nano13121854)
Supplement: Supplementary file 1 [file nanomaterials-13-01854-s001.zip]

Archive with 1 entries (1 files):
- nanomaterials-2429127-supplementary.pdf
